# Supplementary material for: Does dexmedetomidine have an antiarrhythmic effect on cardiac patients? A meta-analysis of randomized controlled trials
Source: PLoS One. 2018 Mar 1;13(3):e0193303. doi: 10.1371/journal.pone.0193303 (PMC5832237; doi:10.1371/journal.pone.0193303)
Supplement: S10 Table — (XLSX) [file pone.0193303.s012.xlsx]

## Sheet: 工作表1
study	experiment	n0	control	n1
Corbett 2005/（AF）	1	43	0	46	DEX VS propofol CABG			0/43；1／45（Ventricular fibrillation）
Djaiani 2016	53	91	48	92	DEX VS propofol cardiac surgery
Göksedef 2013	11	49	11	37	DEX VS placebo CABG
Herr 2003	12	148	12	147	DEX VS propofol／CABG			0／148(Ventricular tachycardia)	7/140
Karaman 2015	2	31	1	33	DEX VS propofol／CABG
Ren 2013	1	81	5	81	DEX VS propofol／CABG			（Supraventricular tachycardia）DEX 2/81/ (Ventricular tachycardia)DEX 1/81	（Supraventricular tachycardia）pro 12/81/ (Ventricular tachycardia)pro 6/81
Shehabi 2009	31	152	35	147	DEX VS morphine cardiac surgery			（Supraventricular tachycardia）DEX 3/153/(Ventricular tachycardia)DEX 2/152 （Ventricular fibrillation）1/152	（Supraventricular tachycardia）mor 5/147/(Ventricular tachycardia)mor 5/147 （Ventricular fibrillation）0/147
liu 2016	6	44	16	44	DEX VS propofol／cardiac surgery
liu 2017	17	59	19	59	DEX VS propofol／cardiac surgery
