# Supplementary material for: Does dexmedetomidine have an antiarrhythmic effect on cardiac patients? A meta-analysis of randomized controlled trials
Source: PLoS One. 2018 Mar 1;13(3):e0193303. doi: 10.1371/journal.pone.0193303 (PMC5832237; doi:10.1371/journal.pone.0193303)
Supplement: S11 Table — (XLSX) [file pone.0193303.s013.xlsx]

## Sheet: 工作表1
study	experiment	n0	comtrol	n1
Corbett 2005/	0	43	1	46	DEX VS propofol CABG			0/43；1／45（Ventricular fibrillation）
Herr 2003／	0	148	7	147	DEX VS propofol／CABG			(Ventricular tachycardia)0／148	7/140
Ren 2013	1	81	6	81	DEX VS propofol／CABG			(Ventricular tachycardia)DEX 1/81	(Ventricular tachycardia)pro 6/81
Shehabi 2009	3	152	5	147	DEX VS morphine Cardiac surgery			(Ventricular tachycardia)DEX 2/152 （Ventricular fibrillation）1/152	(Ventricular tachycardia)mor 5/147 （Ventricular fibrillation）0/147
